# Supplementary material for: Identification of sulfur metabolism-related gene signature in osteoarthritis and TM9SF2’s sustenance effect on M2 macrophages' phagocytic activity
Source: J Orthop Surg Res. 2024 Jan 13;19:62. doi: 10.1186/s13018-023-04384-2 (PMC10787471; doi:10.1186/s13018-023-04384-2)
Supplement: Supplementary file 1 — Additional file 1. Table 1. Gene lists for analysis. [file 13018_2023_4384_MOESM1_ESM.xlsx]

## Sheet: Sheet1
Table 1. Gene lists for analysis
KEGG_GLYCOLYSIS_GLUCONEOGENESIS	WP_AEROBIC_GLYCOLYSIS	REACTOME_GLYCOLYSIS	WP_GLYCOLYSIS_AND_GLUCONEOGENESIS	GOBP_NEGATIVE_REGULATION_OF_OXIDATIVE_PHOSPHORYLATION	GOBP_OXIDATIVE_PHOSPHORYLATION	GOBP_REGULATION_OF_OXIDATIVE_PHOSPHORYLATION	HALLMARK_OXIDATIVE_PHOSPHORYLATION	KEGG_OXIDATIVE_PHOSPHORYLATION	WP_OXIDATIVE_PHOSPHORYLATION	GOBP_CYSTEINE_METABOLIC_PROCESS	GOBP_REGULATION_OF_SULFUR_METABOLIC_PROCESS	Disulfidptosis	Upregulated genes (C2 vs C1)	Downregulated genes (C2 vs C1)
AKR1A1	ENO1	NUP160	DLAT	PPIF	UQCRFS1P1	PPIF	ABCB7	COX6CP3	ATP6AP2	ENSG00000274276	CTNNB1	ELTD1	IGLC1	BMP5
ADH1A	ALDOA	TPR	DLD	PDE12	NDUFC2-KCTD14	COX7A1	ACAA1	COX17	ATP5PD	CDO1	ABCB7	C9orf72	IGK	LPA
ADH1B	GAPDH	NDC1	ENO1	DNAJC15	PPIF	COX7A2	ACAA2	TCIRG1	ATP5MG	CTH	SLC7A11	POU4F1	CYAT1	KLHL21
ADH1C	GPI	PFKP	ENO2	RHOA	ATP5PD	COX7A2P2	ACADM	ATP5PD	NDUFA11	AGXT	MIR21	AKIRIN1	IGJ	EDN1
ADH4	HK1	PKM	ENO3	MIR210	ATP5MG	PDE12	ACADSB	ATP5MG	DMAC2L	SLC7A11	PDK1	WDR44	LRRC15	MTHFD2
ADH5	LDHA	NUP133	FBP1	MLXIPL	MTCO2P12	AK4	ACADVL	UQCR11	GZMB	GGT1	PDK2	CPM	MMP9	UBE2O
ADH6	PFKM	PRKACA	ALDOA	SNCA	UQCR11	ABCD1	ACAT1	COX6B2	NDUFS7	GCLC	PDK3	C12orf75	TRIM58	FBXW4P1
GALM	PGAM2	ENO1	ALDOB	TNF	PARK7	NUPR1	ACO2	NDUFA11	MT-ATP6	GCLM	PDK4	RABL3	S100A8	SFRP5
ADH7	PGK1	NUP37	ALDOC	ACTN3	COX6B2	DNAJC15	AFG3L2	ATP6V1G3	MT-ND1	MPST	BHMT	SCGB3A2	CD52	EIF5A
LDHAL6A	PKM	GCKR	G6PC1		NDUFA11	RHOA	AIFM1	COX4I1	MT-ND2	MTHFD1	SNCA	HOXA2	PSPH	GRIN2C
DLAT	SLC2A1	SEH1L	MPC2		COX4I1	MIR210	ALAS1	COX5B	MT-ND3	CSAD	SP1	ZCCHC14	MMP13	IRS2
DLD	TPI1	NUP50	GAPDH		COX5B	MLXIPL	ALDH6A1	COX6A1	MT-ND4	TST	TCF7L2	SKA1	AQP9	KCNA5
ENO1		AAAS	GCK		COX6A1	ATP7A	ATP1B1	COX6A2	MT-ND4L	CBS	PXYLP1	MSH3	TNFSF11	GTPBP10
ENO2		NUP188	GOT1		COX6A2	SHMT2	ATP5F1A	COX6B1	MT-ND5		TM9SF2	CCT5	SCRG1	ASTN1
ENO3		RAE1	GOT2		COX6B1	PINK1	ATP5F1B	COX6C	MT-ND6			CCNC	KIF20A	ACSM2A
ALDH2		PGK1	GPI		ATPSCKMT	TMEM135	ATP5F1C	COX7A1	NDUFA2			ZNF484	CA2	C6
ALDH3A1		NUP93	HK1		COX6C	SNCA	ATP5F1D	COX7A2	NDUFA3			NCKAP1	COL1A1	CHST7
ALDH1B1		PPP2CB	HK2		COX7A1	TNF	ATP5F1E	COX7B	NDUFA4			RPN1	IGKC	TIMP4
ALDH1A3		GPI	HK3		COX7A2	VCP	ATP5PB	COX7C	NDUFA5			SLC3A2	IGLL3P	LHX2
FBP1		PPP2R1A	LDHA		COX7A2P2	SLC25A23	ATP5MC1	COX8A	NDUFA6			SLC7A11	NID2	ZNF639
ALDH3B1		GAPDHS	LDHB		COX7B	SLC25A33	ATP5MC2	COX10	NDUFA7				OLR1	SLC9A7
ALDH3B2		GCK	LDHC		COX7C	UQCC2	ATP5MC3	COX11	NDUFA8				KIF18A	SORBS1
ALDH9A1		ENO3	MDH1		COX8A	ACTN3	ATP5PD	COX15	NDUFA9				ITGA4	MYH7B
ALDH3A2		NUP88	MDH2		COX15	COX7A2L	ATP5ME	CYC1	NDUFA10				MXRA5	RAPSN
ALDOA		ALDOC	PC		CYC1		ATP5PF	ATP6V0E2	NDUFAB1				RP1-8B22.1	ANKRD36BP2
ALDOB		NUP98	PCK1		COX7B2		ATP5MF	COX7B2	NDUFB1				SLC18A2	KLF9
ALDOC		NUP107	PDHA1		DGUOK		ATP5MG	ATP6V0A2	NDUFB2				FLRT2	KLF13
G6PC1		GAPDH	MPC1		DLD		ATP5PO	ATP6V0D2	NDUFB4				DOCK10	SLC35F5
GAPDH		TPI1	PFKL		PDE12		ATP6AP1	ATP6V1C2	NDUFB5				RAB38	SULT1E1
GCK		ENO2	PFKM		AK4		ATP6V0B	PPA2	NDUFB6				TLR7	ZBTB16
GPI		PPP2R5D	PFKP		C2orf69		ATP6V0C	UQCRQ	NDUFB7				FZD8	MAOA
HK1		GNPDA1	PGAM1		ABCD1		ATP6V0E1	UQCR10	NDUFB8				COL8A1	SLC13A1
HK2		NUP155	PGAM2		ISCU		ATP6V1C1	COX8C	NDUFB9				ZBTB6	SLC19A2
HK3		PPP2CA	PGK1		FXN		ATP6V1D	NDUFS7	NDUFB10				TOP2A	HPR
LDHA		PFKFB4	PGK2		AFG1L		ATP6V1E1	ATP5MC1P5	NDUFC1				SCNN1A	HCAR3
LDHB		NUP43	PKLR		NIPSNAP2		ATP6V1F	UQCRHL	NDUFC2				FMO1	KLHL29
LDHC		PFKFB2	PKM		NUPR1		ATP6V1G1	MT-ATP6	NDUFS1				EVC	ABCA12
PGAM4		NUP153	SLC2A1		GHITM		ATP6V1H	MT-ATP8	NDUFS2				KCNC1	TAF13
ALDH7A1		NUP85	SLC2A2		UQCRQ		BAX	MT-CO1	NDUFS3				NPPC	DUSP4
PCK1		NUP214	SLC2A3		DNAJC15		BCKDHA	MT-CO2	NDUFV1				MMP17	SLC16A7
PCK2		NUP210	SLC2A4		UQCR10		BDH2	MT-CO3	NDUFS4				KDELR3	CLCA3P
PDHA1		NUP42	SLC2A5		STOML2		MPC1	MT-CYB	NDUFS5				HBG1	APOF
PDHA2		ALDOB	TPI1		COX8C		CASP7	MT-ND1	NDUFS6				LY9	ELL2
PDHB		PPP2R1B	FBP2		NDUFS7		COX10	MT-ND2	NDUFS8				CTAGE11P	APOD
PFKL		NUP54	LDHAL6B		RHOA		COX11	MT-ND3	NDUFV2				AVPR1B	ARC
PFKM		NUP58			COA6		COX15	MT-ND4	NDUFV3				DLGAP5	ADH1C
PFKP		PFKL			CHCHD10		COX17	MT-ND4L	ATP5F1A				NUDT11	LEP
PGAM1		PRKACB			MIR210		COX4I1	MT-ND5	ATP5F1B				CHIT1	USP53
PGAM2		PKLR			ATP5F1EP2		COX5A	MT-ND6	ATP5F1D				SGCD	ADH1B
PGK1		ALDOA			UQCRHL		COX5B	NDUFA1	ATP5F1E				KAL1	CYP4B1
PGK2		PFKM			MSH2		COX6A1	NDUFA2	ATP5PB				CCNA1
PGM1		RANBP2			MT-ATP6		COX6B1	NDUFA3	ATP5MC1				CDK5
PKLR		NUP205			MT-ATP8		COX6C	NDUFA4	ATP5MC2				KIF15
PKM		HK1			MT-CO1		COX7A2	NDUFA5	ATP5MC3				ZNF423
PGM2		SEC13			MT-CO2		COX7A2L	NDUFA6	ATP5ME				ACP5
ACSS2		PFKFB1			MT-CO3		COX7B	NDUFA7	ATP5PF				MFAP2
G6PC2		ADPGK			MT-CYB		COX7C	NDUFA8	ATP6AP1				DPY19L1P1
BPGM		HK2			MT-ND1		COX8A	NDUFA9	ATP5PO				PLXNC1
TPI1		HK3			MT-ND2		CPT1A	NDUFA10	NDUFA4L2				SARDH
ACSS1		NUP35			MT-ND3		CS	NDUFAB1	ATP5MF				GAL3ST4
FBP2		GNPDA2			MT-ND4		CYB5A	NDUFB1					HIST1H2BL
LDHAL6B		PGAM2			MT-ND4L		CYB5R3	NDUFB2					ROR2
		PRKACG			MT-ND5		CYC1	NDUFB3					SLC2A6
		PGM2L1			MT-ND6		CYCS	NDUFB4					ZNF428
		PFKFB3			NDUFA1		DECR1	NDUFB5					CCR5
		PGK2			NDUFA2		DLAT	NDUFB6					SNCAIP
		PGAM1			NDUFA3		DLD	NDUFB7					FANCF
		BPGM			NDUFA4		DLST	NDUFB8					ATXN7L1
		PGP			NDUFA5		ECH1	NDUFB9					CYP2C8
		POM121			NDUFA6		ECHS1	NDUFB10					MCM10
		NUP62			NDUFA7		ECI1	NDUFC1					SERPINH1
		PKLR			NDUFA8		ETFA	NDUFC2					IFI30
		POM121C			NDUFA9		ETFB	NDUFS1					CRYGB
		PRKACA			NDUFA10		ETFDH	NDUFS2					LOC101927057
					NDUFAB1		FDX1	NDUFS3					CAPG
					NDUFB1		FH	NDUFV1					ATP13A2
					NDUFB2		FXN	NDUFS4					COL5A1
					NDUFB3		GLUD1	NDUFS5					XYLT2
					NDUFB4		GOT2	NDUFS6					CSF3R
					NDUFB5		GPI	NDUFS8					AC084219.3
					NDUFB6		GPX4	NDUFV2					AC012065.7
					NDUFB7		GRPEL1	NDUFV3					CREB3L1
					NDUFB8		HADHA	ATP12A					THY1
					NDUFB9		HADHB	ATP4A					DCSTAMP
					NDUFB10		HCCS	ATP4B					NREP
					NDUFC1		HSD17B10	ATP5F1A					CD2
					NDUFC2		HSPA9	ATP5F1B					G6PC
					NDUFS1		HTRA2	ATP6V0A4					DTYMK
					NDUFS2		IDH1	ATP5F1C					GCHFR
					NDUFS3		IDH2	ATP5F1D					CHN1
					NDUFV1		IDH3A	ATP6V1D					CD4
					NDUFS4		IDH3B	ATP5F1E					RAD51AP1
					NDUFS5		IDH3G	ATP5PB					CD6
					NDUFS6		IMMT	ATP5MC1					HLA-DMB
					NDUFS8		ISCA1	ATP6V1H					LIN7A
					NDUFV2		ISCU	ATP5MC2					SCGB1D1
					NDUFV3		LDHA	ATP5MC3					GP1BB
					ATP5F1A		LDHB	ATP5ME					KLK7
					ATP5F1B		LRPPRC	ATP5PF					LOXL1
					ATP5F1C		MAOB	ATP6V1A
					NDUFA13		MDH1	ATP6V1B1
					MLXIPL		MDH2	ATP6V1B2
					NDUFAF1		MFN2	ATP6V0C
					CHCHD2		MGST3	ATP6V1C1
					ATP5F1D		MRPL11	ATP6V1E1
					ATP5F1E		MRPL15	ATP6V0B
					ATP5PB		MRPL34	ATP6V1G2
					ATP5ME		MRPL35	ATP6V0A1
					ATP5PF		MRPS11	ATP6AP1
					ATP7A		MRPS12	ATP5PO
					ATP5PO		MRPS15	PPA1
					CYCS		MRPS22	NDUFA4L2
					NDUFB11		MRPS30	SDHA
					SDHAF2		MTRF1	SDHB
					NDUFA12		MTRR	SDHC
					COQ9		MTX2	SDHD
					BID		NDUFA1	LHPP
					SDHA		NDUFA2
					SDHB		NDUFA3	UQCR10P1
					SDHC		NDUFA4
					SDHD		NDUFA5	UQCRB
					SHMT2		NDUFA6	UQCRC1
					PINK1		NDUFA7	UQCRC2
					TMEM135		NDUFA8	UQCRFS1
					ANTKMT		NDUFA9	UQCRH
					SNCA		NDUFAB1	COX4I2
					TAFAZZIN		NDUFB1	ATP6V0E1
					TNF		NDUFB2	ATP6V1E2
					UQCRB		NDUFB3	ATP6V0D1
					UQCRC1		NDUFB4	COX7A2L
					UQCRC2		NDUFB5	ATP6V1F
					UQCRFS1		NDUFB6	COX5A
					UQCRH		NDUFB7	ATP6V1G1
					VCP		NDUFB8	ATP5MF
					SLC25A23		NDUFC1
					UQCC3		NDUFC2
					TEFM		NDUFS1
					SLC25A33		NDUFS2
					DNAJC30		NDUFS3
					UQCC2		NDUFS4
					COX4I2		NDUFS6
					ACTN3		NDUFS7
					CCNB1		NDUFS8
					COX7A2L		NDUFV1
					SLC25A51		NDUFV2
					COX5A		NNT
					ATP5MF		NQO2
					CDK1		OAT
							OGDH
							OPA1
							OXA1L
							PDHA1
							PDHB
							PDHX
							PDK4
							PDP1
							PHB2
							PHYH
							PMPCA
							POLR2F
							POR
							PRDX3
							RETSAT
							RHOT1
							RHOT2
							SDHA
							SDHB
							SDHC
							SDHD
							SLC25A11
							SLC25A12
							SLC25A20
							SLC25A3
							SLC25A4
							SLC25A5
							SLC25A6
							SUCLA2
							SUCLG1
							SUPV3L1
							SURF1
							TCIRG1
							TIMM10
							TIMM13
							TIMM17A
							TIMM50
							TIMM8B
							TIMM9
							TOMM22
							TOMM70
							UQCR10
							UQCR11
							UQCRB
							UQCRC1
							UQCRC2
							UQCRFS1
							UQCRH
							UQCRQ
							VDAC1
							VDAC2
							VDAC3
